# Supplementary material for: New 3-(Dibenzyloxyphosphoryl)isoxazolidine Conjugates of N1-Benzylated Quinazoline-2,4-diones as Potential Cytotoxic Agents against Cancer Cell Lines
Source: Molecules. 2024 Jun 27;29(13):3050. doi: 10.3390/molecules29133050 (PMC11243672; doi:10.3390/molecules29133050)
Supplement: Supplementary file 1 [file molecules-29-03050-s001.zip]

Archive with 1 entries (1 files):
- molecules-3035651-supplementary.pdf
